# Supplementary material for: Bone marrow endosteal stem cells dictate active osteogenesis and aggressive tumorigenesis
Source: Nat Commun. 2023 Apr 25;14:2383. doi: 10.1038/s41467-023-38034-2 (PMC10130060; doi:10.1038/s41467-023-38034-2)
Supplement: Supplementary file 4 — Source Data [file 41467_2023_38034_MOESM4_ESM.xlsx]

## Sheet: Fig2c
Fgfr3-GFP expression in Fgfr3CE-tdTomato+ cells.
Sample#	%
1	97.8
2	97.9
3	98.2

## Sheet: Fig2e
Percentage of tdTomato+ cells within CD45/Ter119/CD31neg fraction.
Group	Fgfr3-creER		Group	Gas1-creER		Group	Lepr-cre		Group	Col1a1-GFP		Group	Cxcl12-GFP
Sample#	%		Sample#	%		Sample#	%		Sample#	%		Sample#	%
1	0.0301		1	0.0318		1	0.148		1	0.189		1	0.333
2	0.0266		2	0.0328		2	0.163		2	0.184		2	0.315
3	0.0308		3	0.0293		3	0.293		3	0.231		3	0.324
4	0.0205		4	0.0268		4	0.252		4	0.171		4	0.364
5	0.024		5	0.033		5	0.274		5	0.261		5	0.322
6	0.0301		6	0.0316					6	0.335		6	0.306
7	0.0207								7	0.339
									8	0.371

## Sheet: Fig2f
Percentage of mSSCs among Fgfr3CE+/neg or Gas1CE+/neg cells.
Group	Fgfr3-creER-neg		Group	Fgfr3-creER+		Group	Gas1-creER-neg		Group	Gas1-creER+
Sample#	%		Sample#	%		Sample#	%		Sample#	%
1	0.56		1	51.9		1	0.83		1	63.3
2	0.49		2	50.6		2	1.1		2	71.4
3	0.49		3	56		3	0.77		3	59.5
4	0.46		4	47.4		4	1.2		4	44.4
5	0.23		5	43
6	0.41		6	58.6
7	0.3		7	57.8

## Sheet: Fig3c
Percentage of tdTomato+ colonies among total CFU-Fs in young age.
Group	Fgfr3CE-PO		Group	Fgfr3CE-BM		Group	Gas1CE		Group	Gli1CE		Group	LeprCre
Sample#	%		Sample#	%		Sample#	%		Sample#	%		Sample#	%
1	29.4		1	80.1		1	31.7		1	22		1	7.9
2	22.5		2	81.7		2	45.5		2	32		2	2.5
3	17.2		3	69.9		3	35.1		3	34.7		3	3.5
4	8.7		4	72.4					4	30.8		4	4.3
5	22.9								5	36.2		5	2.5
6	22.1								6	36		6	3.4
7	9.1								7	33.3		7	3.8
8	12.5											8	2.6
Survival curve of individual tdTomato+ clones over serial passages.
Sample#	Passage	Fgfr3CE-BM	Gas1CE	Fgfr3CE-PO
1	1	1
2	1	1
3	1	1
4	1	1
5	1	1
6	15	0
7	3	1
8	1	1
9	1	1
10	1	1
11	4	1
12	1	1
13	1	1
14	1	1
15	3	1
16	1	1
17	1	1
18	1	1
19	9	0
20	1	1
21	1	1
22	1	1
23	9	0
24	1	1
25	1	1
26	1	1
27	2	1
28	1	1
29	9	0
30	2	1
31	1	1
32	9	0
33	1	1
34	1	1
35	1	1
36	1	1
1	1		1
2	1		1
3	3		1
4	1		1
5	1		1
6	1		1
7	1		1
8	1		1
9	1		1
10	1		1
11	1		1
12	1		1
13	1		1
14	1		1
15	1		1
16	1		1
17	1		1
18	1		1
19	1		1
20	1		1
21	1		1
22	3		1
23	1		1
24	1		1
25	1		1
26	1		1
27	1		1
28	1		1
29	1		1
30	1		1
31	1		1
32	1		1
33	1		1
34	1		1
35	15		0
36	1		1
37	1		1
38	1		1
39	1		1
40	1		1
41	1		1
1	2			1
2	1			1
3	3			1
4	3			1
5	1			1
6	3			1
7	3			1
8	2			1
9	2			1
10	2			1
11	3			1
12	2			1
13	1			1
14	2			1
15	2			1
16	3			1
17	3			1
18	4			1
19	1			1
20	8			0
21	2			1
22	3			1
23	2			1
24	2			1
25	1			1
26	1			1
27	4			1
28	2			1
29	2			1
30	2			1
31	1			1
32	1			1
33	2			1
34	1			1
35	1			1
36	1			1
37	1			1
38	1			1
39	1			1
40	1			1
41	1			1
42	1			1
43	1			1
44	1			1
45	1			1
46	1			1

## Sheet: Fig3e
Percentage of tdTomato+ colonies among total CFU-Fs across young and adult stages.
Fgfr3CE
Sample#	1	2	3	4	5	6
P21(%)	80.1	81.7	69.9	72.4
P8W(%)	45.5	62.1	32.7	42.9
P9M(%)	18.5	23.8	15	22.7	20.1	25.3
LeprCre
Sample#	1	2	3	4	5	6	7	8
P21(%)	7.9	2.5	3.5	4.3	2.5	3.4	3.8	2.6
P8W(%)	67.2	42.5	60.5	56.7	49.1
P9M(%)	85.9	87.3	96.7	92.7

## Sheet: Fig3g
qPCR analyses of Fgfr3CE-tdTomato+ clones, expression of chondrocyte markers (Acan, Col2a1), osteoblast markers (Sp7, Dmp1), adipocyte markers (Pparg, Adipoq) under chondrogenic, osteogenic and adipogenic conditions, respectively.
Acan				Col2a1
Sample#	Cont	Chondro diff.		Sample#	Cont	Chondro diff.
1	1	5.83717		1	1	8.66701
2	1	14.2869		2	1	51.6736
3	1	23.9078		3	1	3.43655
4	1	3.47125		4	1	6.20869
Sp7				Dmp1
Sample#	Cont	Osteo diff.		Sample#	Cont	Osteo diff.
1	1	7.64207		1	1	3.65082
2	1	3.91701		2	1	2.71325
3	1	1.01469		3	1	4.00985
4	1	55.5219		4	1	1.77989
Pparg				Adipoq
Sample#	Cont	Adipo diff.		Sample#	Cont	Adipo diff.
1	1	870.566		1	1	3.73462
2	1	237.865		2	1	4.82427
3	1	547.971		3	1	421.172
4	1	37.2206		4	1	4.44695

## Sheet: Fig4d
Percentage of tdTomato+ cells among Cxcl12-GFP+ cells.
Group	Fgfr3CE	Gas1CE	LeprCre
Sample#	%	%	%
1	5.24	1.92	56.2
2	5.71	1.29	63.6
3	6.07	2.59	73.1
4	3.98	1.3	73.6
5	5.71		75.2

## Sheet: Fig4g
Quantification of tdTomato+ bone marrow stromal cells (upper) and osteoblasts and osteocytes (lower) in marrow space at P49 and 6M, aligned based on distance from growth plate.
Distance from GP	Fgfr3CE+ stromal cells (P21-49)					Distance from GP	Gas1CE+ stromal cells (P21-49)
Sample#	1	2	3	4		Sample#	1	2	3	4
0-1mm	224	310	219	210		0-1mm	240	120	142	159
1-2mm	99	125	201	160		1-2mm	193	86	130	150
2-3mm	75	120	141	161		2-3mm	165	71	96	101
3-4mm	100	98	92	107		3-4mm	93	27	62	57
4-5mm	97	125	44	67		4-5mm	8	8	22	14
				(cells)						(cells)
Distance from GP	Fgfr3CE+ stromal cells (P21-6M)					Distance from GP	Gas1CE+ stromal cells (P21-6M)
Sample#	1	2	3	4		Sample#	1	2	3	4
0-1mm	452	593	362	531		0-1mm	84	64	103	81
1-2mm	165	298	142	267		1-2mm	107	88	82	98
2-3mm	93	170	103	129		2-3mm	114	67	115	117
3-4mm	79	154	100	93		3-4mm	123	57	133	122
4-5mm	99	141	90	104		4-5mm	98	66	143	121
				(cells)						(cells)
Distance from GP	Fgfr3CE+ osteoblasts (P21-49)					Distance from GP	Gas1CE+ osteoblasts (P21-49)
Sample#	1	2	3	4		Sample#	1	2	3	4
0-1mm	149	155	172	146		0-1mm	78	79	64	76
1-2mm	97	206	157	172		1-2mm	193	158	202	182
2-3mm	81	98	83	103		2-3mm	275	159	237	207
3-4mm	31	53	85	68		3-4mm	193	117	206	186
4-5mm	35	36	70	65		4-5mm	121	77	126	120
				(cells)						(cells)
Distance from GP	Fgfr3CE+ osteoblasts (P21-6M)					Distance from GP	Gas1CE+ osteoblasts (P21-6M)
Sample#	1	2	3	4		Sample#	1	2	3	4
0-1mm	301	312	263	307		0-1mm	10	15	37	26
1-2mm	245	229	266	220		1-2mm	31	24	50	40
2-3mm	153	122	187	145		2-3mm	71	41	79	46
3-4mm	85	76	111	108		3-4mm	82	91	89	95
4-5mm	70	63	72	85		4-5mm	75	62	80	99
				(cells)						(cells)

## Sheet: Fig4h
Percentage of lineage-marked tdTomato+ cells among Cxcl12-GFP+ cells (upper) and Col1a1-GFP+ cells (lower).
	Fgfr3CE+ Cxcl12GFP+ stromal cells (P21-) (%)							Gas1CE+ Cxcl12GFP+ stromal cells (P21-) (%)
Sample#	1	2	3	4	5		Sample#	1	2	3	4	5
P23	5.24	5.71	6.07	3.98	5.71		P23	1.92	1.29	2.59	1.3
P28	6.72	9.37	13.9	6.79			P28	2.87	2.91	1.57	3.67
P49	15.4	28.7	17.2	16.3	17.8		P49	9.22	5.19	11
P77	39.6	43.5	41.9				P77	8.07	6.7	6.82	8.13
	Fgfr3CE+ Col1a1GFP+ stromal cells (P21-)							Gas1CE+ Col1a1GFP+ stromal cells (P21-) (%)
Sample#	1	2	3	4	5		Sample#	1	2	3	4	5
P23	1.92	1.47	0.747	0.84			P23	3.66	6.3	4.55
P28	10.5	12.3	15.5	14.9			P28	16.8	15.2	13.4	14
P49	37.6	39.5	37.1				P49	20.6	25.6	20.7	22.1
P77	68	64.3	58.2				P77	7.8	8.62	7.21	6.3	14.2

## Sheet: Fig5b
Percentage of Col1a1-GFP+tdTomato+ cells among total Col1a1-GFP+ cells at 56 days after surgery.
Group	Fgfr3CE	Gas1CE
Sample#	%	%
1	53.75	15.7895
2	50	11.413
3	68.9826	11.9403
4	64.3564	15.5642
5	50
6	62

[truncated: 11 more sheets: Fig5c, Fig5d, Fig5e, Fig5f, Fig6f, Fig7h, Fig9b, Fig9c, FigS4d, FigS4e, FigS6d]
